# Supplementary material for: Stability of Plant Leaf-Derived Extracellular Vesicles According to Preservative and Storage Temperature
Source: Pharmaceutics. 2022 Feb 21;14(2):457. doi: 10.3390/pharmaceutics14020457 (PMC8879201; doi:10.3390/pharmaceutics14020457)
Supplement: Supplementary file 1 [file pharmaceutics-14-00457-s001.zip]

Archive with 1 entries (1 files):
- pharmaceutics-1560416-supplementary.pdf
